# Supplementary material for: Elements and COVID-19: A Comprehensive Overview of Studies on Their Blood/Urinary Levels and Supplementation with an Update on Clinical Trials
Source: Biology (Basel). 2022 Jan 28;11(2):215. doi: 10.3390/biology11020215 (PMC8869171; doi:10.3390/biology11020215)
Supplement: Supplementary file 1 [file biology-11-00215-s001.zip]

Archive with 1 entries (1 files):
- biology-1531551-supplementary.pdf
